# Supplementary material for: Characterization of the blood microbiota in children with Celiac disease
Source: Curr Res Microb Sci. 2021 Aug 30;2:100069. doi: 10.1016/j.crmicr.2021.100069 (PMC8610358; doi:10.1016/j.crmicr.2021.100069)
Supplement: Supplementary file 1 [file mmc1.xlsx]

## Sheet: Read me
Characterization of the Blood Microbiota in Children with Celiac Disease
Human Microbiome Journal, 2021
This file contains:
table-taxo-level-2.biom		Taxonomic profiling results, for taxa level 2 (phylum); abundance of different phyla for each sample
In table-taxo-level-2.biom: A = Active Celiac Disease, C = Control, R = Remission Celiac Disease

## Sheet: table-taxo-level-2.biom
Paper ID	60	9	7	17	21	40	2	6	59	54	4	43	34	1	44	30	46	29	14	52	45	12	16	10	47	3	5	55	22	53	28	31	15	42	32	23	57	33	39	50	36	18	58	37	24	25	51	56	20
category	A	A	A	A	A	A	A	A	A	A	A	A	A	A	A	A	A	A	A	A	C	C	C	C	C	C	C	C	C	C	C	C	C	C	C	C	C	C	C	C	R	R	R	R	R	R	R	R	R
Unassigned;__	0	0	0	0	51	0	0	109	77	11	0	34	0	0	0	0	0	29	0	0	56	0	0	0	0	0	0	0	0	67	10	0	0	0	110	15	0	0	0	0	0	22	0	0	15	0	0	19	0
k__Archaea;p__Crenarchaeota	0	0	0	0	0	0	0	0	0	0	0	0	0	0	0	0	0	0	0	0	0	0	0	0	0	0	0	0	0	0	0	0	0	0	0	0	0	0	0	0	0	0	0	0	0	0	0	0	15
k__Archaea;p__Euryarchaeota	0	0	0	0	0	0	0	0	0	0	0	0	0	0	0	0	0	0	0	0	0	0	0	0	0	0	0	0	0	110	0	0	0	0	0	0	0	0	0	0	0	0	0	0	0	0	0	0	0
k__Archaea;p__[Parvarchaeota]	0	0	0	0	0	17	0	153	80	0	0	0	0	0	0	0	0	63	0	0	0	0	0	0	0	0	0	0	0	0	0	0	0	0	0	0	0	0	0	0	0	70	0	0	0	0	0	0	0
k__Bacteria;p__Armatimonadetes	0	0	0	0	0	0	0	0	0	0	0	0	0	0	0	0	0	0	0	0	0	0	0	0	0	52	0	0	0	0	0	0	9	0	0	0	0	0	14	0	0	0	0	0	0	0	13	0	0
k__Bacteria;p__Chlamydiae	0	8	0	0	0	0	0	0	0	0	0	0	0	0	0	0	0	0	0	0	18	0	0	0	0	0	0	0	0	0	0	0	0	13	0	0	0	0	0	0	0	0	0	0	0	0	0	0	0
k__Bacteria;p__Chlorobi	0	0	0	0	0	0	0	0	0	29	0	0	0	0	0	0	0	0	0	0	0	0	0	0	0	0	0	0	0	0	0	0	0	0	0	0	0	0	0	0	0	0	0	0	0	0	0	0	0
k__Bacteria;p__Chloroflexi	0	0	0	0	0	0	0	0	0	0	0	0	0	0	0	0	0	47	0	0	0	0	0	0	0	0	0	0	0	0	0	0	0	0	0	0	0	0	0	0	0	0	0	220	0	0	0	0	0
k__Bacteria;p__Elusimicrobia	0	47	0	0	229	34	0	26	0	0	34	52	0	84	18	0	0	0	0	0	0	0	0	12	0	0	6	0	135	0	29	0	0	0	0	0	36	13	74	0	0	0	0	0	0	0	92	0	0
k__Bacteria;p__Fibrobacteres	0	0	0	0	0	0	0	0	0	0	0	0	0	0	0	0	0	0	0	0	0	0	0	0	0	0	0	0	0	0	0	0	0	0	0	0	0	0	0	0	0	0	0	64	0	0	0	26	0
k__Bacteria;p__Fusobacteria	0	10	0	0	0	0	16	64	31	299	101	45	81	0	4	0	34	0	2	0	0	0	10	5	122	254	6	0	0	41	16	0	0	0	0	0	27	0	0	0	0	0	0	0	7	7	76	0	724
k__Bacteria;p__GN02	0	0	0	0	0	0	0	0	55	0	0	2	0	0	0	0	0	0	0	0	16	0	0	15	0	0	0	0	0	0	0	0	0	0	20	16	0	0	0	0	0	0	0	0	0	0	0	0	0
k__Bacteria;p__Gemmatimonadetes	0	0	0	0	0	0	0	0	39	0	0	0	0	0	23	0	0	0	0	0	0	0	0	0	0	0	0	29	0	0	0	0	0	0	0	0	0	0	0	0	0	0	0	0	0	0	0	0	30
k__Bacteria;p__Nitrospirae	0	0	0	0	0	0	0	0	9	0	0	0	76	0	0	0	0	0	0	0	0	0	0	0	0	0	0	0	0	33	0	0	0	11	0	0	23	2	0	0	0	0	0	0	0	0	0	0	0
k__Bacteria;p__OD1	0	52	53	0	180	29	0	18	0	305	162	60	0	28	17	3	0	0	51	12	15	0	0	21	112	0	27	116	105	151	21	7	0	49	47	8	0	11	130	0	8	67	69	4	6	4	31	19	0
k__Bacteria;p__OP11	0	0	0	0	0	0	0	0	0	0	0	0	0	0	0	0	0	0	0	0	0	0	0	0	10	0	0	0	0	0	0	0	0	0	0	0	0	0	0	0	0	0	0	0	0	0	0	0	0
k__Bacteria;p__OP3	0	0	0	0	0	0	0	68	0	0	0	0	0	0	0	0	0	0	0	0	0	0	0	0	16	0	0	15	0	0	23	0	0	0	0	0	0	0	106	0	0	0	25	0	4	0	0	0	0
k__Bacteria;p__SR1	0	0	22	0	0	0	11	0	0	0	0	0	39	0	0	0	0	0	0	0	0	0	0	13	0	0	0	0	0	48	0	0	0	19	4	0	0	0	0	0	0	0	0	0	0	0	0	0	0
k__Bacteria;p__Spirochaetes	0	8	0	0	0	8	0	0	0	116	0	0	0	0	0	0	0	0	6	0	0	0	0	19	0	0	0	16	0	65	0	0	0	70	0	0	0	5	0	14	0	0	0	65	0	0	0	58	0
k__Bacteria;p__Synergistetes	0	0	0	0	0	0	0	0	0	0	0	0	0	0	0	0	0	0	0	0	0	0	0	0	0	0	0	0	0	10	0	0	0	0	0	0	0	0	0	0	0	0	0	0	0	0	0	0	0
k__Bacteria;p__TM6	0	0	0	0	0	0	0	0	0	0	0	0	0	0	0	0	0	0	0	0	0	0	0	0	0	0	0	0	0	0	0	0	0	0	0	0	0	0	26	0	0	0	0	0	0	0	0	0	0
k__Bacteria;p__TM7	239	0	0	0	0	0	0	0	0	0	0	0	0	0	0	0	0	0	2	0	0	0	0	0	0	0	0	0	15	38	2	0	0	0	0	0	0	0	0	0	0	0	0	0	0	0	0	0	0
k__Bacteria;p__Acidobacteria	0	9	0	0	0	10	0	0	204	76	0	0	0	0	0	0	11	150	0	0	0	40	41	0	0	0	0	16	0	19	0	0	0	25	0	0	19	0	0	0	0	0	0	81	0	0	14	0	39
k__Bacteria;p__Planctomycetes	0	0	0	0	25	17	0	0	0	0	36	0	0	72	25	0	0	0	15	0	42	42	0	11	0	0	2	0	37	40	8	0	0	0	48	0	0	123	216	13	0	143	0	0	0	0	0	21	0
k__Bacteria;p__[Thermi]	99	4	111	3	0	21	0	126	16	61	0	0	8	29	0	0	11	65	0	8	19	142	0	13	13	0	0	0	0	0	6	6	13	6	0	0	11	4	0	0	5	19	78	0	23	14	0	0	0
k__Bacteria;p__Tenericutes	945	11406	1462	403	649	925	371	766	234	365	2229	711	2387	1306	369	70	275	914	109	1477	768	228	757	2656	381	2929	2572	456	1331	380	2834	218	1765	1836	1029	1875	1845	362	575	256	324	568	516	1632	1206	326	361	273	774
k__Bacteria;p__Cyanobacteria	398	501	424	3	468	288	170	271	4722	335	355	209	2984	169	207	0	13	180	104	712	332	278	43	401	278	638	343	211	347	433	343	35	189	406	357	394	318	12	635	41	63	262	158	524	171	14	235	966	243
k__Bacteria;p__Actinobacteria	1408	209	440	178	364	332	206	977	570	1327	407	544	245	412	647	11	294	905	193	46	414	622	402	287	638	253	115	288	477	707	264	164	523	818	272	167	153	338	1030	336	843	485	653	367	282	312	885	537	266
k__Bacteria;p__Deferribacteres	501	126	2295	23	295	493	97	603	349	537	496	471	5369	368	500	3	73	592	87	1096	423	1368	1432	860	181	1066	633	142	577	375	574	45	445	756	1423	319	473	1578	363	207	2395	349	1241	1138	479	235	409	588	1820
k__Bacteria;p__Verrucomicrobia	1780	321	1310	9172	646	415	9153	864	567	286	1077	9117	1420	1803	504	1189	9493	721	1504	1579	734	1423	3092	448	705	1014	387	752	1124	720	466	5803	1253	1257	1120	1413	620	1876	332	9864	8209	349	391	3708	599	13108	557	820	1329
k__Bacteria;__	2382	282	2438	1271	1053	617	762	1054	1256	1294	1116	1950	6409	1424	955	128	982	1051	483	3041	1173	3381	1160	1037	1281	2703	442	1145	1072	2015	684	378	1455	793	334	929	661	1335	2364	1191	1064	1042	1720	3787	741	1046	992	1211	1909
k__Bacteria;p__Proteobacteria	3442	1477	7997	872	3008	3105	774	4616	5546	5064	5075	3219	4003	2455	3180	318	621	4405	1646	4681	4009	3696	2649	3687	3701	6226	2605	2107	5076	3523	3187	637	2967	2829	5481	3076	2405	3103	6366	894	1850	2824	3939	5403	2525	1397	3440	3350	7526
k__Bacteria;p__Firmicutes	8806	1274	20571	4019	3088	3172	6101	6521	5940	4133	5113	7823	14743	6090	4907	5052	5094	5091	7490	11506	4504	9602	6677	5418	4615	9752	4135	2936	5271	5914	4218	2512	8736	7220	8560	4105	3737	8013	7129	5748	5829	3667	5142	10840	3480	5035	4592	5792	10585
k__Bacteria;p__Bacteroidetes	20121	4031	18721	20012	12277	9798	17534	14496	13107	12781	13679	22123	22430	17626	13772	9841	18429	12681	22058	30719	15510	34300	23464	15183	10923	25526	11931	7343	20321	8086	13366	13394	19558	14831	30971	12346	13041	27309	18140	24551	22235	8750	14140	27865	8630	20590	13405	13805	25793
[truncated: 11 more columns]
